# Supplementary material for: A Study of the Reliability and Accuracy of the Real-Time Detection of Forage Maize Quality Using a Home-Built Near-Infrared Spectrometer
Source: Foods. 2022 Nov 3;11(21):3490. doi: 10.3390/foods11213490 (PMC9655452; doi:10.3390/foods11213490)
Supplement: Supplementary file 1 [file foods-11-03490-s001.zip]

Archive with 1 entries (1 files):
- foods-1888986-supplementary.pdf
